# Supplementary material for: Choice of Commercial DNA Extraction Method Does Not Affect 16S Sequencing Outcomes in Cloacal Swabs
Source: Animals (Basel). 2021 May 12;11(5):1372. doi: 10.3390/ani11051372 (PMC8151189; doi:10.3390/ani11051372)
Supplement: Supplementary file 1 [file animals-11-01372-s001.zip]

Archive with 1 entries (1 files):
- animals-1166689-supplementary.pdf
